# Supplementary material for: The Role of Angiotensin-Converting Enzyme (ACE) Polymorphisms in the Risk of Development and Treatment of Diabetic Nephropathy
Source: J Clin Med. 2024 Feb 8;13(4):995. doi: 10.3390/jcm13040995 (PMC10889548; doi:10.3390/jcm13040995)
Supplement: Supplementary file 1 [file jcm-13-00995-s001.zip]

Archive with 1 entries (1 files):
- jcm-2831450-supplementary.pdf
